# Supplementary material for: A Polygenic Risk Score Predicts Incident Prostate Cancer Risk in Older Men but Does Not Select for Clinically Significant Disease
Source: Cancers (Basel). 2021 Nov 19;13(22):5815. doi: 10.3390/cancers13225815 (PMC8616400; doi:10.3390/cancers13225815)
Supplement: Supplementary file 1 [file cancers-13-05815-s001.zip]

Archive with 1 entries (1 files):
- cancers-1462280-supplementary.pdf
